# Supplementary material for: Fully Printed and Scalable Current and Voltage Sensors for Smart Grid Transmission Line Monitoring
Source: Sensors (Basel). 2025 Apr 4;25(7):2287. doi: 10.3390/s25072287 (PMC11990999; doi:10.3390/s25072287)
Supplement: Supplementary file 1 [file sensors-25-02287-s001.zip]

Archive with 1 entries (1 files):
- sensors-3533850-supplementary.pdf
